# Supplementary material for: A novel anoikis-related gene signature identifies LYPD1 as a novel therapy target for bladder cancer
Source: Sci Rep. 2024 Feb 8;14:3198. doi: 10.1038/s41598-024-53272-0 (PMC10853254; doi:10.1038/s41598-024-53272-0)
Supplement: Supplementary file 2 — Supplementary Table S1. [file 41598_2024_53272_MOESM2_ESM.xls]

ABHD2
ABHD4
ABL1
ACP1
ACTB
ACTG1
ACTN4
ADAM12
ADAMTSL1
ADCY10
ADGRG1
ADIPOQ
AFAP1L1
AFP
AGK
AKT1
AKT2
AKT3
ALDH1A1
ANGPTL2
ANGPTL4
ANKRD13C
ANXA2
ANXA5
APOBEC3G
AR
ARHGDIA
ARHGDIB
ARHGEF28
ARHGEF7
ARVCF
ATF2
ATF4
ATOH8
ATP2A3
ATP6V1F
ATP6V1H
BAD
BAG1
BAG4
BAK1
BAX
BCAR1
BCL10
BCL2
BCL2L1
BCL2L11
BCL2L15
BCL2L2
BDNF
BID
BIN1
BIRC2
BIRC3
BIRC5
BLNK
BLTP2
BMF
BMI1
BMP2
BMP4
BMP6
BMP7
BMPR2
BNIP3
BNIP3L
BRAF
BRCA1
BRCA2
BRD4
BRMS1
BSG
BST1
BST2
BTRC
BUB1
BUB3
C5AR1
CALR
CAMTA1
CAPNS1
CARD10
CASP10
CASP14
CASP2
CASP3
CASP6
CASP7
CASP8
CASP9
CAST
CAT
CAV1
CBL
CBS
CCAR2
CCDC178
CCDC80
CCL5
CCN1
CCN2
CCN6
CCND1
CCR7
CCT5
CD151
CD24
CD274
CD36
CD44
CD63
CD99
CDC25C
CDC42
CDCP1
CDH1
CDH2
CDH3
CDH5
CDK1
CDK11A
CDK11B
CDK2
CDKN1A
CDKN1B
CDKN2A
CDKN3
CDX2
CEACAM1
CEACAM3
CEACAM4
CEACAM5
CEACAM6
CEACAM8
CEBPB
CEMIP
CENPF
CFLAR
CHEK2
CHI3L1
CHUK
CLDN1
CLDN18
CLDN6
CLIC4
CLPTM1
CLPTM1L
CLU
CMA1
COL13A1
COL17A1
COL4A2
COPS5
CPEB2
CPT1A
CRABP2
CRYAB
CRYBA1
CSF1
CSF1R
CSF2
CSF3
CSK
CSNK2A1
CSPG4
CTBP1
CTNNA1
CTNNB1
CTNNBIP1
CTNND1
CTTN
CXADR
CXCL1
CXCL12
CXCL14
CXCL8
CXCR1
CXCR4
CYCS
CYP3A4
DAP3
DAPK1
DAPK2
DFFA
DGAT2
DIABLO
DLG1
DLK1
DNMT1
DOC2B
DOCK1
DOK2
DUSP19
DUSP4
DUXAP9
DYNLL2
E2F1
EDA2R
EDAR
EDIL3
EDNRA
EDNRB
EEF1A1
EEF1A2
EEF2K
EFHD2
EGF
EGFL7
EGFR
EHMT2
EI24
EIF2AK3
EIF4EBP1
ELANE
ELAVL1
ELK1
ENDOG
EP300
EPHA2
EPHB6
EPO
ERBB2
ERBB4
ESR2
ETS1
ETV4
ETV7
EZH2
EZR
F10
F3
F9
FADD
FAS
FASLG
FASN
FBLIM1
FBLN7
FBXW7-AS1
FER
FGF1
FGF2
FGFR1
FLNA
FN1
FOSL1
FOXA1
FOXC2
FOXO3
FOXP1
FRZB
FYN
GALNT4
GATA6
GDF2
GKN1
GLI1
GLI2
GLO1
GLUD1
GNE
GRB2
GRHL2
GRN
GRSF1
GSK3B
GSN
GSTP1
GZMB
HAVCR2
HDAC6
HGF
HIF1A
HIP1R
HK2
HMCN1
HMGA1
HMOX1
HOTAIR
HOXA10
HOXA9
HOXB13
HRAS
HRC
HSP90B1
HSPA1A
HSPB1
HTRA1
HTRA2
HTRA3
HULC
ICAM1
ID2
ID4
IDH1
IFI27
IFI6
IFNG
IGBP1
IGF1
IGF1R
IGF2
IGF2BP3
IGFBP3
IGFBP5
IKBKE
IKBKG
IKZF3
IL10
IL11
IL17A
IL1A
IL1B
IL1RAP
IL2
IL3
IL4
IL6
ILK
INHBB
INS
INSR
IQGAP1
IRF6
IRS1
IRX1
ISM1
ITGA2
ITGA3
ITGA4
ITGA5
ITGA6
ITGA8
ITGAV
ITGB1
ITGB1BP1
ITGB2
ITGB3
ITGB4
ITGB5
ITPRIP
IVL
JAG1
JUN
JUP
KDM3A
KDR
KEAP1
KHDRBS3
KIF14
KIF18A
KITLG
KL
KLF12
KLF4
KLF5
KRAS
KRT10
KRT14
KRT15
KRT17
KRT18
L1CAM
LAMA1
LAMA3
LAMA5
LAMB1
LAMB3
LAMC1
LAMC2
LATS1
LATS2
LCK
LDHA
LEF1
LGALS1
LGALS3
LGALS8
LIF
LMO3
LPAR1
LPCAT1
LRP1
LTA
LTB4R2
LTF
LYPD1
MAD2L1
MALAT1
MAOA
MAP1LC3A
MAP2K1
MAP2K2
MAP2K3
MAP2K4
MAP3K1
MAP3K14
MAP3K7
MAP3K8
MAPK1
MAPK10
MAPK11
MAPK14
MAPK3
MAPK8
MAVS
MCAM
MCF2
MCL1
MDK
MDM2
ME1
MEGF11
MERTK
MET
MGAT5
MIA
MID1
MMP11
MMP13
MMP2
MMP3
MMP7
MMP8
MMP9
MNX1
MOB2
MPO
MRTFA
MSLN
MST1
MST1R
MTA1
MTDH
MTOR
MUC1
MUC4
MYBBP1A
MYC
MYH9
MYO5A
NAT1
NCOA3
NDN
NDRG1
NFE2L2
NFKB1
NFKB2
NGF
NGFR
NKX2-1
NKX3-1
NME1
NMU
NNT
NOS2
NOS3
NOTCH1
NOTCH3
NOTCH4
NOX4
NQO1
NR4A1
NR4A2
NR4A3
NRAS
NRP1
NTF3
NTF4
NTRK1
NTRK2
NTRK3
NUDT1
NUMBL
OAS2
OCLN
OGT
OLFM3
ONECUT1
PAK1
PAK2
PAK3
PAK4
PAK6
PARP1
PBK
PCMT1
PCNA
PDCD4
PDCD6IP
PDGFB
PDGFRA
PDGFRB
PDK1
PDK4
PDPK1
PECAM1
PF4
PHLDA1
PHLDA2
PIK3C2B
PIK3CA
PIK3CB
PIK3CG
PIK3R1
PIK3R2
PIK3R3
PIMREG
PIN1
PIP5K1C
PITPNC1
PLA2G1B
PLAT
PLAU
PLAUR
PLG
PLK1
PML
PON2
PPARG
PPM1F
PPP1R13B
PPP2CA
PPP2R1A
PPP2R2A
PPP2R2D
PPP2R5A
PRDM1
PRDX1
PRDX4
PRG2
PRKAA1
PRKAA2
PRKACA
PRKCA
PRKCI
PRKCQ
PRKD1
PRNP
PRPF4B
PRPF8
PTEN
PTGS2
PTHLH
PTK2
PTK2B
PTK6
PTPA
PTPN1
PTPN11
PTPN12
PTPN3
PTRH2
PXN
PYCARD
QSOX1
RAB25
RAB27A
RAB27B
RAB5A
RAC1
RAC3
RACGAP1
RACK1
RAD9A
RAF1
RALGDS
RANBP9
RAP1A
RARA
RB1
RBFOX2
RBL2
RBP1
RELA
RET
RHOA
RHOB
RHOC
RHOD
RHOG
RHOQ
RIPK1
ROCK1
ROCK2
ROR1
RPS6KA1
RPS6KA3
RPS6KB1
S100A10
S100A11
S100A4
S100A7
S100A8
S100A9
S1PR1
SALL4
SATB1
SBSN
SCD
SCRIB
SDC4
SDCBP
SEMA7A
SERPINA1
SERPINB1
SERPINB5
SERPINE1
SESN1
SESN2
SESN3
SETD2
SFN
SFRP1
SGK1
SH2B3
SH3GLB1
SHC1
SIK1
SIK2
SIRPA
SIRT1
SIRT3
SIRT6
SIX1
SKI
SKP1
SKP2
SLC2A1
SLC2A2
SLC39A6
SLCO1B3
SLPI
SMAD1
SMAD3
SMAD4
SMAD7
SMARCB1
SMARCE1
SMPD1
SNAI1
SNAI2
SNAI3
SNCG
SNORA80E
SNX1
SOD2
SORT1
SOX9
SP1
SPHK1
SPIB
SPINK1
SPOP
SPP1
SPTA1
SRC
SRGN
SRPX2
SRSF3
SS18
SSX1
STAT1
STAT3
STK11
STK38
STRN4
STX2
SYDE1
TAGLN
TBX3
TCF7L2
TDGF1
TF
TFAP2C
TFDP1
TFF3
TGFB1
TGFB2
TGFBR1
TGFBR2
TGFBR3
TGM1
THBS1
THY1
TIAM1
TIMP1
TJP1
TLE1
TLE5
TLN1
TLN2
TLR3
TMEM43
TNC
TNF
TNFRSF10B
TNFRSF12A
TNFRSF1A
TNFSF10
TP53
TP53I11
TP63
TP73
TPM1
TPP2
TRAF2
TRIM16
TRIM28
TRIM31
TRIM50
TRIM62
TRIP12
TSC2
TSG101
TUBB3
TWIST1
UBAP2
UBE2C
UBE2S
UBR4
UCHL1
USP11
USP9X
VASH1
VCL
VEGFA
VIM
VPS37A
VSNL1
VTCN1
VTN
WIPF1
WISP3
WNT2
WNT5A
WT1
WWP1
WWTR1
XAF1
XDH
XIAP
XRCC5
YAP1
YWHAE
YWHAZ
ZBTB7A
ZEB1
ZEB2
ZG16B
ZKSCAN3
ZNF304
ZNF32
