# Supplementary material for: A novel anoikis-related gene signature identifies LYPD1 as a novel therapy target for bladder cancer
Source: Sci Rep. 2024 Feb 8;14:3198. doi: 10.1038/s41598-024-53272-0 (PMC10853254; doi:10.1038/s41598-024-53272-0)
Supplement: Supplementary file 3 — Supplementary Table S2. [file 41598_2024_53272_MOESM3_ESM.xls]

id	coef
CALR	0.405279309
FASN	0.258102909
FOSL1	0.13711646
JUN	0.180089629
LYPD1	-0.297294748
MST1R	-0.158806009
SATB1	-0.258123805
